# Supplementary material for: Ethyl 3-[(3,5-dimethyl­phen­yl)amino­carbon­yl]propanoate
Source: Acta Crystallogr Sect E Struct Rep Online. 2009 Jul 29;65(Pt 8):o2039. doi: 10.1107/S1600536809029511 (PMC2977476; doi:10.1107/S1600536809029511)
Supplement: Supplementary file 2 [file e-65-o2039-Isup2.hkl]

# 
# h,k,l, Fc-squared, Fo-squared, sigma(Fo-squared) and status flag 
# 
data_I
_shelx_title ' A15 I4/M' 
_shelx_refln_list_code          4 
_shelx_F_calc_maximum      659.87 
_exptl_crystal_F_000      1072.00 
_reflns_d_resolution_high  0.8378 
 
loop_ 
 _symmetry_equiv_pos_as_xyz 
 'x, y, z' 
 '-x, -y, z' 
 '-y, x, z' 
 'y, -x, z' 
 'x+1/2, y+1/2, z+1/2' 
 '-x+1/2, -y+1/2, z+1/2' 
 '-y+1/2, x+1/2, z+1/2' 
 'y+1/2, -x+1/2, z+1/2' 
 '-x, -y, -z' 
 'x, y, -z' 
 'y, -x, -z' 
 '-y, x, -z' 
 '-x+1/2, -y+1/2, -z+1/2' 
 'x+1/2, y+1/2, -z+1/2' 
 'y+1/2, -x+1/2, -z+1/2' 
 '-y+1/2, x+1/2, -z+1/2' 
 
_cell_length_a    19.9380 
_cell_length_b    19.9380 
_cell_length_c     7.0367 
_cell_angle_alpha  90.000 
_cell_angle_beta   90.000 
_cell_angle_gamma  90.000 
 
_shelx_F_squared_multiplier     1.000 
 
loop_ 
 _refln_index_h 
 _refln_index_k 
 _refln_index_l 
 _refln_F_squared_calc 
 _refln_F_squared_meas 
 _refln_F_squared_sigma 
 _refln_observed_status 
   1   1   0    22955.13    19719.82    309.60 o 
   0   2   0     6071.26     5185.59    113.87 o 
   2   2   0     7307.16     6516.16     94.00 o 
  -1   3   0     8817.38     7655.03    135.56 o 
   1   3   0     5188.76     4467.82     27.43 o 
   3   3   0    19754.41    17737.77    125.41 o 
  -2   4   0    25709.28    22514.10    624.49 o 
   0   4   0     2159.49     1964.13     14.06 o 
   2   4   0     8770.07     7913.28     76.32 o 
   4   4   0      903.28      796.34     20.87 o 
  -3   5   0      103.98      129.57      2.22 o 
  -1   5   0      373.21      489.87      6.36 o 
   1   5   0        6.18       15.67      1.15 o 
   3   5   0      212.45      171.39      4.33 o 
   5   5   0     2777.32     2653.98     38.22 o 
  -4   6   0       17.91       15.60      0.58 o 
  -2   6   0       15.76       17.03      0.41 o 
   0   6   0     1937.01     1464.95     21.55 o 
   2   6   0      125.62      139.47      2.45 o 
   4   6   0       57.26       60.08      1.73 o 
   6   6   0     4890.10     4807.86     27.67 o 
  -5   7   0     3899.13     3395.56    119.57 o 
  -3   7   0      604.58      717.70     30.65 o 
  -1   7   0     1953.00     1811.25     22.98 o 
   1   7   0     1592.80     1456.18     12.78 o 
   3   7   0     1646.85     1536.73     19.74 o 
   5   7   0      869.82      836.08      7.37 o 
   7   7   0      106.33      107.64      2.00 o 
  -6   8   0      539.47      378.52      8.96 o 
  -4   8   0      701.65      805.46     30.94 o 
  -2   8   0    11137.01    10049.51    193.92 o 
   0   8   0       40.56       48.83      1.44 o 
   2   8   0      134.75      161.39      3.27 o 
   4   8   0     2858.53     2736.59     14.42 o 
   6   8   0      314.98      334.88      7.22 o 
   8   8   0     1306.32     1236.85      9.38 o 
  -7   9   0       53.99       49.14     34.63 o 
  -5   9   0      335.04      361.07      5.31 o 
  -3   9   0     1315.26     1412.57     43.17 o 
  -1   9   0     1499.58     1809.70     16.53 o 
   1   9   0      357.79      511.03      5.72 o 
   3   9   0     2203.93     2322.99     54.33 o 
   5   9   0     4711.56     4863.30     36.27 o 
   7   9   0     3462.11     3365.47     44.85 o 
   9   9   0       22.89       21.78      0.67 o 
  -8  10   0        7.22       21.99      1.15 o 
  -6  10   0     1236.29     1531.32     48.63 o 
  -4  10   0     1478.92     1467.09     14.20 o 
  -2  10   0      929.96     1084.00     13.89 o 
   0  10   0      636.34      737.59     11.85 o 
   2  10   0     7572.37     6811.67     59.28 o 
   4  10   0      867.90      960.78     11.28 o 
   6  10   0      300.40      202.96      9.82 o 
   8  10   0      101.62       71.17      3.46 o 
  10  10   0       46.07       45.91      1.42 o 
  -9  11   0      962.96      981.45     17.64 o 
  -7  11   0       66.75       57.50      2.02 o 
  -5  11   0     3062.11     2860.42     32.28 o 
  -3  11   0      154.11      159.79      3.45 o 
  -1  11   0      244.36      281.54      4.90 o 
   1  11   0     2069.14     1950.38     24.96 o 
   3  11   0      192.29      239.14      5.20 o 
   5  11   0       15.11       33.30      2.31 o 
   7  11   0     1944.07     1992.03     15.58 o 
   9  11   0      417.08      483.62      7.96 o 
  11  11   0     1531.50     1442.61     12.25 o 
 -10  12   0     1238.59     1439.43     21.41 o 
  -8  12   0       35.26       24.04      1.44 o 
  -6  12   0        9.65        2.71      1.44 o 
  -4  12   0      110.70      130.14      2.63 o 
  -2  12   0      355.70      375.42     10.11 o 
   0  12   0     2424.55     2156.11     20.62 o 
   2  12   0      436.69      367.75      6.13 o 
   4  12   0      254.96      305.77      5.72 o 
   6  12   0     2339.39     2037.08     16.83 o 
   8  12   0      435.19      413.04     11.26 o 
  10  12   0      166.17      123.71      7.22 o 
  12  12   0      360.34      400.97      9.57 o 
 -11  13   0      757.56      801.81     11.85 o 
  -9  13   0        6.05        8.46      0.87 o 
  -7  13   0       51.05       67.84      4.62 o 
  -5  13   0      199.63      300.24      6.12 o 
  -3  13   0      479.44      470.51     12.71 o 
  -1  13   0      188.90      154.51      7.51 o 
   1  13   0      852.89      865.21     10.01 o 
   3  13   0      873.24     1044.09     11.24 o 
   5  13   0      101.87       97.96      9.81 o 
   7  13   0       59.94       74.16      1.63 o 
   9  13   0     2086.86     1955.70     63.19 o 
  11  13   0       58.64       90.17      3.46 o 
  13  13   0        5.79        7.18      1.16 o 
 -12  14   0      118.21      144.30      3.04 o 
 -10  14   0      202.81      218.53      4.90 o 
  -8  14   0       45.84       50.24      1.63 o 
  -6  14   0      511.86      543.65      8.99 o 
  -4  14   0       61.17       71.94      5.19 o 
  -2  14   0      685.95      569.54     10.98 o 
   0  14   0      108.76       99.33      2.31 o 
   2  14   0      889.30      958.60     29.49 o 
   4  14   0      134.13      103.08      2.04 o 
   6  14   0      176.92      118.67      2.45 o 
   8  14   0     1589.81     1619.17     26.35 o 
  10  14   0     1092.41     1209.48     33.55 o 
  12  14   0      552.04      535.09      9.80 o 
  14  14   0      464.39      456.77      7.22 o 
 -13  15   0        5.52        5.77      2.31 o 
 -11  15   0      177.27      169.73      3.67 o 
  -9  15   0       22.97       17.15      1.44 o 
  -7  15   0     1642.25     1761.52     17.20 o 
  -5  15   0       70.40       59.97      3.75 o 
  -3  15   0     1389.37     1329.86     14.12 o 
  -1  15   0       66.86      103.88      2.22 o 
   1  15   0       83.67       90.10      2.31 o 
   3  15   0       58.91       55.16      9.52 o 
   5  15   0      553.22      531.71      9.24 o 
   7  15   0     1380.96     1282.75     28.65 o 
   9  15   0      413.58      425.43      8.58 o 
  11  15   0        5.60        4.04      1.22 o 
  13  15   0       58.49       59.62      4.91 o 
  15  15   0       26.96       22.78      1.70 o 
 -14  16   0       62.35       63.84      2.02 o 
 -12  16   0      416.83      477.16      8.99 o 
 -10  16   0       51.27       41.11      2.31 o 
  -8  16   0        0.52        4.04      1.73 o 
  -6  16   0      309.53      361.77      6.94 o 
  -4  16   0     1681.94     1748.48     29.54 o 
  -2  16   0      157.65      180.35      4.04 o 
   0  16   0     1652.90     1599.87     17.95 o 
   2  16   0     1913.20     1886.44     69.25 o 
   4  16   0      162.91      176.16     10.39 o 
   6  16   0      925.59      963.65     16.77 o 
   8  16   0       21.15       20.26      1.22 o 
  10  16   0        0.09        1.73      1.03 o 
  12  16   0      496.43      507.74     21.37 o 
  14  16   0       66.94       76.66      2.02 o 
  16  16   0        4.25        6.35      0.67 o 
 -15  17   0       15.19       23.07      0.96 o 
 -13  17   0        3.25        5.73      1.73 o 
 -11  17   0       27.64       29.44      1.63 o 
  -9  17   0       58.83       54.85      1.63 o 
  -7  17   0      451.10      459.02      8.99 o 
  -5  17   0       71.27       48.91      2.60 o 
  -3  17   0     2724.63     2563.89    112.61 o 
  -1  17   0      147.85      155.11      4.33 o 
   1  17   0      883.35      869.41     29.49 o 
   3  17   0       24.25       37.83      3.46 o 
   5  17   0      618.83      563.01     35.25 o 
   7  17   0       40.14       30.37      1.44 o 
   9  17   0        6.59        2.31      0.82 o 
  11  17   0      123.68      132.46      8.95 o 
  13  17   0      285.25      311.47     13.28 o 
  15  17   0        0.01        0.00      1.22 o 
 -14  18   0        0.96        2.31      1.03 o 
 -12  18   0       36.73       38.09      1.22 o 
 -10  18   0       54.17       52.25      1.63 o 
  -8  18   0       78.43       59.77      1.63 o 
  -6  18   0      313.88      311.03     14.15 o 
  -4  18   0        7.08       17.06      3.17 o 
  -2  18   0      186.49      172.63      3.67 o 
   0  18   0      207.89      164.83      3.45 o 
   2  18   0      169.79      157.63     10.39 o 
   4  18   0        0.36       -1.44      2.45 o 
   6  18   0       99.72       99.00      2.04 o 
   8  18   0        4.76        1.40      1.07 o 
  10  18   0       17.50       17.42      2.60 o 
  12  18   0       17.96       18.76      2.31 o 
  14  18   0        0.33        0.77      1.44 o 
 -13  19   0       21.97       22.40      2.02 o 
 -11  19   0        1.40        4.46      1.73 o 
  -9  19   0       12.57       16.56      0.96 o 
  -7  19   0       17.81       10.11      1.22 o 
  -5  19   0        0.02        1.40      1.07 o 
  -3  19   0      405.36      388.95     15.59 o 
  -1  19   0      543.94      524.07     28.02 o 
   1  19   0       88.48       75.44      4.62 o 
   3  19   0       40.40       38.40      1.63 o 
   5  19   0        5.34        8.66      2.60 o 
   7  19   0        9.31        4.33      1.22 o 
   9  19   0      144.80      114.28      5.77 o 
  11  19   0        0.66        1.35      1.03 o 
  13  19   0        7.36        5.26      0.82 o 
 -12  20   0       60.78       62.36      1.63 o 
 -10  20   0        0.09        1.44      1.63 o 
  -8  20   0       52.54       38.98      1.22 o 
  -6  20   0       67.15       68.42      1.63 o 
  -4  20   0      138.62      121.75      2.63 o 
  -2  20   0        5.49        0.22      2.02 o 
   0  20   0       19.38       15.43      1.44 o 
   2  20   0       75.28       70.33      3.75 o 
   4  20   0       39.07       28.64      1.44 o 
   6  20   0       65.39       52.10      2.89 o 
   8  20   0      112.90      105.71      2.89 o 
  10  20   0       21.05       30.32      1.22 o 
  12  20   0       39.96       51.73      2.02 o 
 -11  21   0        1.28       -1.48      1.73 o 
  -9  21   0       72.28       80.26      1.73 o 
  -7  21   0       40.77       43.32      1.63 o 
  -5  21   0       25.60       22.97      2.02 o 
  -3  21   0       18.24       15.92      1.22 o 
  -1  21   0       43.68       40.43      1.63 o 
   1  21   0      118.44      116.84      4.33 o 
   3  21   0       49.39       45.71      2.31 o 
   5  21   0        9.58        9.53      0.82 o 
   7  21   0       19.32       26.60      1.22 o 
   9  21   0       72.28       89.51      1.80 o 
  11  21   0       12.23       16.76      0.82 o 
  -8  22   0      116.33      139.32      3.46 o 
  -6  22   0       26.99       23.14      1.22 o 
  -4  22   0        1.23        2.97      1.15 o 
  -2  22   0       51.30       60.35      1.63 o 
   0  22   0        2.28        1.92      1.03 o 
   2  22   0      113.17      128.60      3.17 o 
   4  22   0       11.79       12.74      2.02 o 
   6  22   0       78.12       93.63      6.93 o 
   8  22   0      313.99      414.22     26.57 o 
  -5  23   0        9.29       10.11      0.82 o 
  -3  23   0       14.50       17.61      0.82 o 
  -1  23   0        0.00       -1.73      1.73 o 
   1  23   0        1.21        1.15      1.03 o 
   3  23   0       37.40       45.39      2.02 o 
   5  23   0       72.98       81.14      5.19 o 
   0   1   1     1515.82     1681.74     16.38 o 
  -1   2   1       28.62       33.24      0.67 o 
   1   2   1     1863.91     2027.22     32.61 o 
  -2   3   1    21253.61    20846.27    503.67 o 
   0   3   1     5559.45     5510.00    111.10 o 
   2   3   1       97.10       86.86      1.32 o 
  -3   4   1     1695.16     1707.45     30.66 o 
  -1   4   1     8942.37     8139.71    245.16 o 
   1   4   1      436.49      542.50      8.27 o 
   3   4   1     1208.39     1087.38     11.54 o 
  -4   5   1     1127.81     1005.02     16.99 o 
  -2   5   1     1534.97     1340.60     33.88 o 
   0   5   1    14499.44    13534.87    404.33 o 
   2   5   1       46.52       35.18      1.49 o 
   4   5   1      569.09      574.63      5.51 o 
  -5   6   1     7971.21     7516.58    117.96 o 
  -3   6   1       56.60       49.08      1.33 o 
  -1   6   1     1373.50     1319.24     36.70 o 
   1   6   1      421.74      395.64      7.01 o 
   3   6   1      158.55      145.84      2.02 o 
   5   6   1     5071.33     5046.09     44.25 o 
  -6   7   1     6767.80     7061.53    152.96 o 
  -4   7   1      175.39      143.94      3.83 o 
  -2   7   1      137.82      200.03      4.17 o 
   0   7   1        6.36       15.54      1.65 o 
   2   7   1     2661.53     2648.90     52.32 o 
   4   7   1       37.07       20.53      2.51 o 
   6   7   1     1548.15     1392.71     12.89 o 
  -7   8   1      197.28      305.67      5.60 o 
  -5   8   1      399.74      379.57      9.93 o 
  -3   8   1     5934.98     5784.70    167.99 o 
  -1   8   1     4303.77     4497.76    117.44 o 
   1   8   1       25.92       18.90      0.71 o 
   3   8   1    15084.20    14722.92    301.10 o 
   5   8   1     4285.13     4517.59     80.66 o 
   7   8   1      498.06      453.28     10.68 o 
  -8   9   1      755.55      632.85     12.17 o 
  -6   9   1      802.71      949.90     10.53 o 
  -4   9   1      899.41      967.36     16.37 o 
  -2   9   1     4706.82     5039.32    116.29 o 
   0   9   1      544.78      487.69     11.57 o 
   2   9   1       97.33      114.73      1.79 o 
   4   9   1     8444.00     9286.66    118.89 o 
   6   9   1       28.85       48.22      0.87 o 
   8   9   1     1106.12     1021.98      7.52 o 
  -9  10   1      888.14      864.53     12.77 o 
  -7  10   1      237.02      287.47      5.94 o 
  -5  10   1      580.62      668.63     15.18 o 
  -3  10   1      192.33      284.60      5.01 o 
  -1  10   1     1122.26     1338.69     30.87 o 
   1  10   1     1577.55     1535.87     39.91 o 
   3  10   1     1754.72     1647.11     43.65 o 
   5  10   1      454.69      433.96      6.85 o 
   7  10   1     2604.43     2442.38     33.12 o 
   9  10   1       88.68       97.19      1.44 o 
 -10  11   1      245.34      187.36      6.25 o 
  -8  11   1       46.08       31.79      0.87 o 
  -6  11   1      504.63      576.87      9.02 o 
  -4  11   1       51.56       63.91      1.67 o 
  -2  11   1      269.41      262.51      6.75 o 
   0  11   1      612.56      506.54      9.43 o 
   2  11   1     3268.01     3369.50     98.30 o 
   4  11   1      106.92      123.21      2.25 o 
   6  11   1       45.89       52.60      1.00 o 
   8  11   1        7.82        3.27      1.08 o 
  10  11   1      143.76      154.22      3.08 o 
 -11  12   1        7.30       11.38      1.37 o 
  -9  12   1      319.30      302.05      4.18 o 
  -7  12   1      103.60      117.99      2.25 o 
  -5  12   1      262.58      185.47      3.50 o 
  -3  12   1      383.18      453.56      6.59 o 
  -1  12   1      319.45      355.28      9.67 o 
   1  12   1      880.04      941.08     24.60 o 
   3  12   1      204.33      250.01      8.75 o 
   5  12   1      656.86      752.03     15.18 o 
   7  12   1      436.91      361.99      8.06 o 
   9  12   1       94.15       81.43      1.92 o 
  11  12   1      843.99      764.69     14.57 o 
 -12  13   1        8.62        5.34      1.67 o 
 -10  13   1      840.73      975.04      8.96 o 
  -8  13   1       26.65       22.62      0.87 o 
  -6  13   1       25.09       34.60      2.58 o 
  -4  13   1       71.27       76.05      1.67 o 
  -2  13   1     1842.36     1472.68     27.32 o 
   0  13   1      189.92      236.95      6.83 o 
   2  13   1       13.85       14.40      1.25 o 
   4  13   1      522.95      485.20      9.51 o 
   6  13   1      341.12      291.99      4.50 o 
   8  13   1       41.00       47.33      0.98 o 
  10  13   1      946.35     1014.62     14.09 o 
  12  13   1      131.21      152.36      2.37 o 
 -13  14   1     1261.54     1195.03     13.61 o 
 -11  14   1      712.04      696.37      7.80 o 
  -9  14   1        2.42        1.15      1.50 o 
  -7  14   1     2779.33     2579.58     34.44 o 
  -5  14   1      550.65      579.02      6.64 o 
  -3  14   1      309.31      296.68     10.46 o 
  -1  14   1      317.67      293.35      8.09 o 
   1  14   1      135.98      174.13      3.25 o 
   3  14   1     2835.16     2671.42     59.88 o 
   5  14   1      495.74      484.81      8.42 o 
   7  14   1       62.11       45.79      1.15 o 
   9  14   1      465.63      463.67      6.62 o 
  11  14   1      870.14      806.74     12.02 o 
  13  14   1      227.98      235.28      4.33 o 
 -14  15   1        7.31        7.84      1.01 o 
 -12  15   1      166.04      134.97      2.50 o 
 -10  15   1        1.56        2.61      0.88 o 
  -8  15   1     2224.06     2135.61     16.15 o 
  -6  15   1     4583.33     4612.46     64.03 o 
  -4  15   1       79.52       73.20      2.00 o 
  -2  15   1      576.80      587.34     13.68 o 
   0  15   1      184.97      195.69      6.09 o 
   2  15   1      278.27      233.28      7.34 o 
   4  15   1      278.44      292.96      6.11 o 
   6  15   1      227.43      209.61      3.02 o 
   8  15   1      788.24      808.98     18.36 o 
  10  15   1      306.46      295.05      5.76 o 
  12  15   1       20.45       26.34      0.87 o 
  14  15   1       47.41       39.66      1.17 o 
 -15  16   1        0.68       -0.72      1.15 o 
 -13  16   1        0.17       -0.14      1.35 o 
 -11  16   1       69.85       83.97      1.58 o 
  -9  16   1        9.38        9.90      0.87 o 
  -7  16   1     1281.44     1370.28     23.72 o 
  -5  16   1       83.01       86.70      1.67 o 
  -3  16   1      460.63      359.66      6.25 o 
  -1  16   1      248.42      290.84      5.67 o 
   1  16   1     1938.18     1749.45     40.01 o 
   3  16   1      158.97      163.60      4.42 o 
   5  16   1      451.55      482.12     14.76 o 
   7  16   1       21.90       34.74      1.50 o 
   9  16   1        0.01        3.44      2.16 o 
  11  16   1       35.08       39.63      1.15 o 
  13  16   1       91.15       92.24      1.83 o 
  15  16   1       18.92       17.11      0.68 o 
 -16  17   1       69.76       68.50      1.17 o 
 -14  17   1       15.02       15.54      0.68 o 
 -12  17   1      123.66      151.70      2.30 o 
 -10  17   1      765.23      766.20      8.09 o 
  -8  17   1        7.41        8.62      1.50 o 
  -6  17   1      470.67      434.40     10.67 o 
  -4  17   1      396.30      377.27      9.12 o 
  -2  17   1      183.63      183.33      3.17 o 
   0  17   1      820.09      703.94     19.83 o 
   2  17   1      324.81      365.85      8.50 o 
   4  17   1      742.04      805.43     13.68 o 
   6  17   1      617.83      638.65     14.10 o 
   8  17   1      164.15      142.86      4.25 o 
  10  17   1       91.94       76.32      2.21 o 
  12  17   1       62.65       65.43      1.56 o 
  14  17   1       10.08       10.71      0.58 o 
  16  17   1        3.57        1.61      0.83 o 
 -15  18   1       54.33       59.50      1.85 o 
 -13  18   1        0.90        1.38      0.87 o 
 -11  18   1      218.95      216.68      3.33 o 
  -9  18   1      490.65      485.02      6.35 o 
  -7  18   1        0.14       -0.10      1.27 o 
  -5  18   1        0.01       -0.77      0.77 o 
  -3  18   1      430.67      499.72     14.34 o 
  -1  18   1      120.61      131.80      2.67 o 
   1  18   1      831.02      780.11     16.02 o 
   3  18   1      293.59      269.85      8.67 o 
   5  18   1      858.73      822.59     24.95 o 
   7  18   1        7.35        7.08      0.87 o 
   9  18   1       38.08       25.72      1.50 o 
  11  18   1      126.20      128.36      2.08 o 
  13  18   1        1.66        0.53      1.06 o 
  15  18   1        9.32       17.90      0.58 o 
 -14  19   1        5.47        5.44      0.58 o 
 -12  19   1       15.14       18.16      0.75 o 
 -10  19   1       87.16       86.50      1.44 o 
  -8  19   1        5.52        4.67      0.92 o 
  -6  19   1       17.05       11.66      1.75 o 
  -4  19   1        2.44        3.27      2.03 o 
  -2  19   1      601.11      560.17      8.84 o 
   0  19   1        0.09        1.88      1.44 o 
   2  19   1       27.25       23.71      0.87 o 
   4  19   1      237.47      201.12      5.25 o 
   6  19   1       31.80       24.04      1.19 o 
   8  19   1        0.40       -0.10      1.22 o 
  10  19   1        8.84       14.50      0.92 o 
  12  19   1        5.09        5.83      0.58 o 
  14  19   1        7.24       11.22      0.58 o 
 -11  20   1       35.09       49.50      0.98 o 
  -9  20   1        1.74        0.12      1.08 o 
  -7  20   1      149.75      131.55      2.85 o 
  -5  20   1       88.96       87.37      1.44 o 
  -3  20   1       16.29       12.69      0.87 o 
  -1  20   1      292.95      327.68      5.34 o 
   1  20   1        8.86       10.27      1.17 o 
   3  20   1       56.37       53.15      1.58 o 
   5  20   1      137.85      113.67      1.79 o 
   7  20   1        3.07        5.19      0.62 o 
   9  20   1       98.41      107.30      2.83 o 
  11  20   1       22.21       32.19      0.87 o 
 -10  21   1       11.16       12.90      0.58 o 
  -8  21   1      142.22      152.47      2.31 o 
  -6  21   1        2.19        1.73      0.67 o 
  -4  21   1        7.83       11.16      0.87 o 
  -2  21   1       75.22       77.47      2.21 o 
   0  21   1        0.29        3.68      1.00 o 
   2  21   1       57.73       72.73      2.75 o 
   4  21   1       65.71       55.62      1.60 o 
   6  21   1       30.60       39.90      1.58 o 
   8  21   1        7.17        7.66      0.58 o 
  10  21   1        2.08        4.39      0.58 o 
  -7  22   1        6.03       11.07      0.58 o 
  -5  22   1       15.39       17.01      0.75 o 
  -3  22   1       20.35       21.55      0.87 o 
  -1  22   1        8.04        8.51      0.75 o 
   1  22   1       84.35       74.25      1.98 o 
   3  22   1        4.20        6.07      0.58 o 
   5  22   1        0.02        0.04      0.98 o 
   7  22   1       30.14       29.07      1.17 o 
  -4  23   1        2.69        1.28      0.83 o 
  -2  23   1       25.83       28.89      1.58 o 
   0  23   1      124.57      133.94      3.58 o 
   2  23   1       23.58       22.88      1.25 o 
   4  23   1       16.42       22.76      1.33 o 
   0   0   2   435433.22   623917.94  42571.43 o 
   1   1   2    11153.50    12887.94     92.22 o 
   0   2   2     3417.50     3804.45     68.47 o 
   2   2   2     2828.59     3209.50     28.57 o 
  -1   3   2     6766.13     6455.24    172.23 o 
   1   3   2     2089.40     2188.16     36.06 o 
   3   3   2    11472.15    12333.55    181.94 o 
  -2   4   2    12260.26    12277.69    410.71 o 
   0   4   2     1275.86     1322.94     46.72 o 
   2   4   2     3609.94     3645.40     54.24 o 
   4   4   2      134.66      143.43      4.22 o 
  -3   5   2       66.65       36.63      1.42 o 
  -1   5   2      182.84      137.16     15.92 o 
   1   5   2       43.69       40.93      1.08 o 
   3   5   2        0.33        1.09      0.67 o 
   5   5   2      958.52      988.15     20.10 o 
  -4   6   2        0.00       19.42      2.53 o 
  -2   6   2        3.02        7.59      3.61 o 
   0   6   2      824.58      962.19     35.17 o 
   2   6   2        1.99        3.30      1.78 o 
   4   6   2      127.17      190.89      9.36 o 
   6   6   2     3012.43     3133.71     43.74 o 
  -5   7   2     1595.55     1663.93     74.56 o 
  -3   7   2      759.26      638.34     27.38 o 
  -1   7   2      961.65     1128.50     27.41 o 
   1   7   2      592.89      697.90     23.94 o 
   3   7   2      311.32      288.88     10.34 o 
   5   7   2       87.83       75.05      1.15 o 
   7   7   2      126.71      108.01      1.46 o 
  -6   8   2      188.59      223.04     10.11 o 
  -4   8   2      806.44      932.54     35.27 o 
  -2   8   2     4270.68     4189.85    194.93 o 
   0   8   2       21.05       13.11      1.75 o 
   2   8   2       34.85       28.08      1.83 o 
   4   8   2     1194.18     1102.90     33.85 o 
   6   8   2      171.20      253.86      5.67 o 
   8   8   2      682.74      728.55     14.16 o 
  -7   9   2       22.83       10.23      0.75 o 
  -5   9   2      127.09      133.71      5.40 o 
  -3   9   2      908.72      860.68     49.31 o 
  -1   9   2      665.76      712.01     30.29 o 
   1   9   2      336.11      269.10     12.69 o 
   3   9   2     1135.47     1110.41     45.04 o 
   5   9   2     2552.00     2698.12     52.16 o 
   7   9   2     1894.60     1831.99     51.77 o 
   9   9   2        6.23       11.29      1.03 o 
  -8  10   2        6.25        5.29      0.83 o 
  -6  10   2      977.64      967.06     31.85 o 
  -4  10   2      834.43      877.22     33.91 o 
  -2  10   2      370.47      390.94     17.54 o 
   0  10   2      617.42      594.97     29.90 o 
   2  10   2     3639.61     3784.49    121.45 o 
   4  10   2      362.62      305.07     10.73 o 
   6  10   2      150.10      147.55      4.82 o 
   8  10   2       50.84       55.32      0.92 o 
  10  10   2       26.84       34.30      0.90 o 
  -9  11   2      588.06      608.13     20.85 o 
  -7  11   2       33.04       41.85      1.16 o 
  -5  11   2     1998.40     2051.64     80.66 o 
  -3  11   2       46.46       55.00      3.03 o 
  -1  11   2       93.28      107.88      5.10 o 
   1  11   2     1008.42      915.92     44.26 o 
   3  11   2      185.37      205.77      9.25 o 
   5  11   2       67.65       56.69      2.63 o 
   7  11   2     1235.27     1198.67     39.59 o 
   9  11   2      272.85      271.93      6.17 o 
  11  11   2     1035.10     1011.38     17.19 o 
 -10  12   2      932.88      998.49     20.53 o 
  -8  12   2       17.72       17.21      0.86 o 
  -6  12   2        0.10        8.48      3.11 o 
  -4  12   2       70.48       78.26      4.48 o 
  -2  12   2      125.40      142.81     10.83 o 
   0  12   2     1175.28     1140.46     65.15 o 
   2  12   2      249.61      216.99     11.45 o 
   4  12   2      165.60      178.84      6.20 o 
   6  12   2     1636.27     1445.24     50.57 o 
   8  12   2      371.86      336.38      8.51 o 
  10  12   2       97.37       93.23      1.44 o 
  12  12   2      216.63      240.40      3.02 o 
 -11  13   2      718.19      696.48     16.68 o 
  -9  13   2        8.01        9.88      1.00 o 
  -7  13   2       28.86       38.07      1.99 o 
  -5  13   2      182.23      192.29      9.99 o 
  -3  13   2      256.92      228.05      9.09 o 
  -1  13   2      132.25      121.48      7.51 o 
   1  13   2      432.68      423.21     12.76 o 
   3  13   2      801.68      799.93     30.37 o 
   5  13   2       83.32       79.75      4.75 o 
   7  13   2       43.31       45.00      1.06 o 
   9  13   2     1312.97     1263.65     13.70 o 
  11  13   2       46.69       54.46      1.67 o 
  13  13   2        1.92        2.83      0.99 o 
 -12  14   2       83.77       89.74      1.75 o 
 -10  14   2      132.20      135.11      2.42 o 
  -8  14   2       22.97       27.18      0.87 o 
  -6  14   2      323.52      317.66      7.08 o 
  -4  14   2       40.97       47.15      2.75 o 
  -2  14   2      314.67      276.56     10.59 o 
   0  14   2       53.11       34.88      1.33 o 
   2  14   2      520.75      514.71     25.28 o 
   4  14   2      112.46       85.95      3.17 o 
   6  14   2      133.81      123.80      4.34 o 
   8  14   2     1081.63     1036.75     25.57 o 
  10  14   2      732.69      795.02     15.09 o 
  12  14   2      424.13      430.27      7.42 o 
  14  14   2      318.20      309.56      3.69 o 
 -13  15   2        1.82        1.73      0.65 o 
 -11  15   2      147.25      139.69      3.42 o 
  -9  15   2       24.46       22.18      0.87 o 
  -7  15   2     1025.34     1144.47     31.39 o 
  -5  15   2       48.92       55.55      1.88 o 
  -3  15   2      818.39      826.38     36.80 o 
  -1  15   2       16.65       16.98      0.93 o 
   1  15   2       74.49       74.09      4.25 o 
   3  15   2       36.98       26.99      1.45 o 
   5  15   2      432.58      411.54     15.01 o 
   7  15   2      851.71      799.47     22.22 o 
   9  15   2      277.53      287.57      7.17 o 
  11  15   2        7.29        5.52      1.26 o 
  13  15   2       45.19       49.78      1.75 o 
  15  15   2       15.94       11.58      0.47 o 
 -14  16   2       41.14       38.60      0.92 o 
 -12  16   2      308.22      344.36      8.28 o 
 -10  16   2       31.39       30.25      0.98 o 
  -8  16   2        0.92        3.13      1.24 o 
  -6  16   2      243.79      279.63     10.20 o 
  -4  16   2     1211.80     1235.62     42.84 o 
  -2  16   2      112.18      120.81      4.08 o 
   0  16   2     1188.17     1086.75     42.52 o 
   2  16   2     1403.83     1381.08     47.78 o 
   4  16   2      141.62      130.95      3.23 o 
   6  16   2      573.83      576.72     28.99 o 
   8  16   2       29.90       27.77      2.25 o 
  10  16   2        0.35        0.05      1.00 o 
  12  16   2      339.98      331.15      8.10 o 
  14  16   2       54.27       53.80      1.50 o 
  16  16   2        4.08        5.27      0.87 o 
 -15  17   2        9.71       16.02      0.79 o 
 -13  17   2        2.41        3.22      0.73 o 
 -11  17   2       21.12       24.84      0.92 o 
  -9  17   2       48.80       49.30      1.25 o 
  -7  17   2      363.11      355.51     12.34 o 
  -5  17   2       90.40       77.46      2.38 o 
  -3  17   2     2000.38     1819.88     67.55 o 
  -1  17   2       83.05       81.24      4.00 o 
   1  17   2      671.53      648.90     25.13 o 
   3  17   2       22.26       28.27      2.00 o 
   5  17   2      437.92      409.38     15.46 o 
   7  17   2       58.56       54.02      1.75 o 
   9  17   2        5.24        4.47      0.81 o 
  11  17   2       78.59       79.91      2.92 o 
  13  17   2      204.98      204.84      3.79 o 
  15  17   2        0.07        0.32      0.76 o 
 -14  18   2        0.01        0.23      0.68 o 
 -12  18   2       24.19       24.07      1.20 o 
 -10  18   2       43.18       37.15      1.39 o 
  -8  18   2       55.99       44.52      2.58 o 
  -6  18   2      233.25      236.50      7.08 o 
  -4  18   2        0.89        5.19      1.08 o 
  -2  18   2      110.73      102.84      5.31 o 
   0  18   2      184.61      158.96      6.17 o 
   2  18   2      120.87      115.03      5.12 o 
   4  18   2        0.31        2.05      1.42 o 
   6  18   2       62.39       60.02      1.58 o 
   8  18   2        3.38        1.12      1.00 o 
  10  18   2        9.52        7.37      0.96 o 
  12  18   2       14.29       14.83      0.75 o 
  14  18   2        0.19        0.96      0.56 o 
 -13  19   2       15.64       14.23      0.81 o 
 -11  19   2        0.57        1.53      0.94 o 
  -9  19   2       14.35       15.46      0.87 o 
  -7  19   2        9.85        7.61      1.20 o 
  -5  19   2        0.66       -1.21      1.42 o 
  -3  19   2      286.54      287.92     10.81 o 
  -1  19   2      433.05      407.70     14.62 o 
   1  19   2       64.77       56.76      3.67 o 
   3  19   2       27.86       27.47      1.25 o 
   5  19   2        6.97        7.91      0.63 o 
   7  19   2       11.38        9.66      0.62 o 
   9  19   2       92.51       73.52      2.58 o 
  11  19   2        0.89        0.73      0.62 o 
  13  19   2        5.31        3.73      0.64 o 
 -10  20   2        0.06        0.46      0.68 o 
  -8  20   2       30.45       22.12      1.17 o 
  -6  20   2       37.97       40.18      0.87 o 
  -4  20   2      105.45       99.06      2.83 o 
  -2  20   2        0.57        0.63      0.95 o 
   0  20   2       20.87       18.33      1.46 o 
   2  20   2       55.12       52.45      1.94 o 
   4  20   2       37.41       24.80      1.76 o 
   6  20   2       44.63       37.03      1.39 o 
   8  20   2       82.26       74.34      1.70 o 
  10  20   2       13.36       20.22      1.16 o 
  -9  21   2       50.19       54.82      3.08 o 
  -7  21   2       25.44       26.07      0.87 o 
  -5  21   2       22.41       19.50      1.12 o 
  -3  21   2       13.43       10.51      0.92 o 
  -1  21   2       18.64       18.55      1.36 o 
   1  21   2       75.43       75.36      3.24 o 
   3  21   2       32.89       29.32      1.03 o 
   5  21   2        9.82        7.29      0.58 o 
   7  21   2       14.93       20.07      0.79 o 
   9  21   2       59.56       66.96      2.58 o 
  -6  22   2       19.96       18.73      0.92 o 
  -4  22   2        2.64        2.23      0.64 o 
  -2  22   2       30.65       33.09      0.87 o 
   0  22   2        1.10       -0.18      1.06 o 
   2  22   2       79.82       87.42      3.67 o 
   4  22   2       10.98       12.26      0.67 o 
   6  22   2       56.14       64.98      3.50 o 
  -1  23   2        0.22        1.15      0.62 o 
   1  23   2        0.26       -0.38      0.76 o 
   0   1   3      716.30      765.06      6.93 o 
  -1   2   3       34.50       39.00      0.59 o 
   1   2   3     1324.91     1698.33     31.37 o 
  -2   3   3     4674.09     5321.13    116.43 o 
   0   3   3     1960.79     2169.17     24.65 o 
   2   3   3       50.35       35.77      5.33 o 
  -3   4   3      583.88      567.29     17.64 o 
  -1   4   3     1205.44     1507.97     45.27 o 
   1   4   3      326.08      596.07      7.11 o 
   3   4   3        3.67        1.79      0.60 o 
  -4   5   3      399.14      346.36     11.50 o 
  -2   5   3      771.02      597.18     21.63 o 
   0   5   3     2423.55     2613.44     80.21 o 
   2   5   3      148.66       37.90      1.77 o 
   4   5   3       92.09       80.17      1.42 o 
  -5   6   3     1499.64     1760.12     63.49 o 
  -3   6   3        7.76       20.32      6.95 o 
  -1   6   3      131.65      140.27      5.92 o 
   1   6   3      372.51      415.99     13.42 o 
   3   6   3        8.02        3.23      0.43 o 
   5   6   3     1441.83     1168.71      9.70 o 
  -6   7   3     1805.69     1868.82     58.35 o 
  -4   7   3       15.41       36.33      3.17 o 
  -2   7   3      109.62       98.36      5.60 o 
   0   7   3       57.06       14.66      0.58 o 
   2   7   3      744.68      789.62     12.85 o 
   4   7   3       13.07       16.20      1.76 o 
   6   7   3      115.49      182.83     10.87 o 
  -7   8   3      120.44      120.01      3.75 o 
  -5   8   3      274.53      196.36      6.58 o 
  -3   8   3     2779.90     2514.81    114.14 o 
  -1   8   3     1585.84     1564.28     69.78 o 
   1   8   3       68.07       74.63      3.75 o 
   3   8   3     3768.29     4156.25    101.85 o 
   5   8   3     1266.73     1233.24     28.49 o 
   7   8   3      122.78      153.68      6.29 o 
  -8   9   3      148.49      121.50      3.83 o 
  -6   9   3      239.90      220.78      6.08 o 
  -4   9   3      414.47      378.69     19.93 o 
  -2   9   3     1299.32     1481.83     76.64 o 
   0   9   3      105.96       90.47      3.42 o 
   2   9   3       26.75       37.82      1.67 o 
   4   9   3     2979.33     2930.29     85.33 o 
   6   9   3       52.64       31.78      1.25 o 
   8   9   3      174.53      135.79      5.28 o 
  -9  10   3      426.01      404.54     11.42 o 
  -7  10   3      103.93      106.89      5.75 o 
  -5  10   3      204.67      251.46     11.74 o 
  -3  10   3       99.58       77.46      3.72 o 
  -1  10   3      452.49      332.45     21.51 o 
   1  10   3      309.80      285.80     15.69 o 
   3  10   3      524.90      522.36     17.18 o 
   5  10   3      216.09      192.36      8.47 o 
   7  10   3      920.09      939.57     17.48 o 
   9  10   3       42.17       37.21      1.15 o 
 -10  11   3       70.46       88.47      1.44 o 
  -8  11   3       11.40       19.28      0.93 o 
  -6  11   3      189.88      190.34     10.97 o 
  -4  11   3       11.69       17.56      1.32 o 
  -2  11   3      178.23      177.18      9.52 o 
   0  11   3      181.23      169.82     12.39 o 
   2  11   3     1265.46     1340.68     59.17 o 
   4  11   3       21.59       13.01      3.75 o 
   6  11   3        2.53        6.00      2.23 o 
   8  11   3        5.50       19.84      8.48 o 
  10  11   3      148.78      131.78      2.02 o 
 -11  12   3        0.13       13.07      7.19 o 
  -9  12   3       86.56       97.85      3.74 o 
  -7  12   3       47.49       45.84      1.83 o 
  -5  12   3      106.45      110.29      6.48 o 
  -3  12   3      316.50      309.18     17.19 o 
  -1  12   3      132.01      131.90      3.67 o 
   1  12   3      411.79      371.33     16.70 o 
   3  12   3      189.08      178.03     11.35 o 
   5  12   3      351.86      326.98      9.42 o 
   7  12   3      231.94      213.06      6.00 o 
   9  12   3       95.01       95.08      2.42 o 
  11  12   3      441.90      455.43     10.34 o 
 -12  13   3        5.37        2.65      1.23 o 
 -10  13   3      324.29      342.10     10.17 o 
  -8  13   3        6.48       11.57      1.33 o 
  -6  13   3       26.96       18.94      1.00 o 
  -4  13   3        1.35        4.83      0.76 o 
  -2  13   3      421.51      390.91     22.13 o 
   0  13   3       87.65       85.53     15.69 o 
   2  13   3       11.07        8.89      0.67 o 
   4  13   3      284.06      310.58     17.61 o 
   6  13   3      213.82      228.03      3.67 o 
   8  13   3       11.59        9.02      0.87 o 
  10  13   3      638.02      652.47     15.66 o 
  12  13   3       68.10       81.25      2.00 o 
 -13  14   3      661.90      644.33     20.02 o 
 -11  14   3      394.88      395.88      7.92 o 
  -9  14   3        0.56        1.97      0.90 o 
  -7  14   3     1366.58     1328.50     55.97 o 
  -5  14   3      266.68      264.57     17.67 o 
  -3  14   3      236.52      236.46     13.83 o 
  -1  14   3       69.44       75.58      4.51 o 
   1  14   3      124.17      114.71      6.63 o 
   3  14   3     1446.45     1418.28     77.29 o 
   5  14   3      420.15      398.51     18.51 o 
   7  14   3       41.52       38.88      1.33 o 
   9  14   3      321.79      317.88      5.50 o 
  11  14   3      587.30      558.42     14.09 o 
  13  14   3       97.88      100.39      2.09 o 
 -14  15   3        2.62        1.62      0.77 o 
 -12  15   3       65.71       66.70      2.33 o 
 -10  15   3        2.17        1.44      1.05 o 
  -8  15   3      920.94      883.83     33.80 o 
  -6  15   3     2237.36     2167.38     98.50 o 
  -4  15   3      114.24      116.34      7.58 o 
  -2  15   3      311.20      336.37     19.42 o 
   0  15   3       97.09       94.64      6.25 o 
   2  15   3       93.10       91.26      4.58 o 
   4  15   3      296.24      262.84     12.72 o 
   6  15   3       71.78       71.44      1.75 o 
   8  15   3      420.88      399.39     19.18 o 
  10  15   3      171.02      155.98      5.88 o 
  12  15   3        8.69       11.21      1.33 o 
  14  15   3       39.46       36.98      1.00 o 
 -15  16   3        2.61        0.00      1.33 o 
 -13  16   3        0.02        2.08      1.19 o 
 -11  16   3       25.16       26.04      1.50 o 
  -9  16   3        3.43        1.15      1.44 o 
  -7  16   3      600.83      600.34     28.28 o 
  -5  16   3       32.55       38.71      3.93 o 
  -3  16   3      313.14      289.55     13.35 o 
  -1  16   3      149.23      164.31      8.56 o 
   1  16   3      905.49      829.55     49.70 o 
   3  16   3      116.27      124.23      6.29 o 
   5  16   3      267.05      258.57     15.37 o 
   7  16   3        9.80        9.03      0.92 o 
   9  16   3        1.59        1.59      0.81 o 
  11  16   3       16.02       18.41      1.17 o 
  13  16   3       89.38       84.76      1.53 o 
  15  16   3       14.42       10.71      0.76 o 
 -14  17   3        3.28        2.40      0.89 o 
 -12  17   3       63.80       68.26      1.94 o 
 -10  17   3      352.17      350.76     16.01 o 
  -8  17   3        2.58        5.51      1.84 o 
  -6  17   3      196.20      189.55      8.78 o 
  -4  17   3      220.01      208.05     14.27 o 
  -2  17   3       96.35       98.83      4.21 o 
   0  17   3      466.55      407.46     27.79 o 
   2  17   3      146.14      149.04     11.72 o 
   4  17   3      428.81      443.18     26.88 o 
   6  17   3      237.89      255.84     14.23 o 
   8  17   3       80.59       76.63      3.70 o 
  10  17   3       43.63       44.52      2.25 o 
  12  17   3       39.91       40.51      1.33 o 
  14  17   3        3.16        3.60      0.85 o 
 -13  18   3        1.96        1.85      1.06 o 
 -11  18   3       98.72       93.34      4.66 o 
  -9  18   3      285.16      292.96     15.20 o 
  -7  18   3        0.31       -1.30      1.44 o 
  -5  18   3        4.64        1.37      1.06 o 
  -3  18   3      261.50      264.75     18.33 o 
  -1  18   3       38.52       46.08      3.83 o 
   1  18   3      430.15      400.59     22.42 o 
   3  18   3      200.15      203.31     13.64 o 
   5  18   3      516.56      483.05     23.41 o 
   7  18   3        0.07        0.34      1.35 o 
   9  18   3       21.14       18.71      1.00 o 
  11  18   3       48.35       43.43      1.67 o 
  13  18   3        0.42       -0.38      1.00 o 
 -10  19   3       55.64       48.80      4.28 o 
  -8  19   3        0.05       -0.22      1.96 o 
  -6  19   3       11.73       12.10      0.87 o 
  -4  19   3        2.05        1.15      0.95 o 
  -2  19   3      320.95      294.57     15.92 o 
   0  19   3        1.75        1.03      1.00 o 
   2  19   3       24.78       20.57      1.33 o 
   4  19   3       78.54       72.81      2.56 o 
   6  19   3       14.50       13.75      1.42 o 
   8  19   3        0.70        0.16      1.27 o 
  10  19   3        7.66       11.62      0.67 o 
  -9  20   3        0.06       -1.15      1.19 o 
  -7  20   3       73.46       62.43      3.51 o 
  -5  20   3       55.80       46.99      2.00 o 
  -3  20   3        8.88        6.34      0.83 o 
  -1  20   3      135.24      138.36      6.05 o 
   1  20   3        3.59        4.24      0.75 o 
   3  20   3       13.23       13.61      0.76 o 
   5  20   3       67.01       54.81      3.09 o 
   7  20   3        4.59        6.48      0.58 o 
   9  20   3       51.38       54.19      1.75 o 
  -6  21   3        1.79        1.24      0.84 o 
  -4  21   3        4.28        5.32      0.58 o 
  -2  21   3       36.32       38.04      1.92 o 
   0  21   3        0.06       -1.55      2.08 o 
   2  21   3       19.85       29.68      1.76 o 
   4  21   3       28.68       20.69      1.00 o 
   6  21   3       17.92       23.27      1.45 o 
  -3  22   3       13.15       11.14      1.25 o 
  -1  22   3        4.86        6.47      1.75 o 
   1  22   3       32.71       28.87      2.00 o 
   3  22   3        2.89        4.27      0.58 o 
   0   0   4    60343.78    75679.13    494.91 o 
   1   1   4     1933.74     2346.13     17.16 o 
   0   2   4     1018.81     1076.81     12.44 o 
   2   2   4      236.26      289.93      4.67 o 
  -1   3   4     2094.26     1993.96     26.69 o 
   1   3   4      474.58      543.49      7.35 o 
   3   3   4     2441.97     2848.44     45.57 o 
  -2   4   4     2480.19     2845.40     18.07 o 
   0   4   4      266.74      247.81      8.08 o 
   2   4   4      531.87      524.52     14.45 o 
   4   4   4        0.01        7.01      0.97 o 
  -3   5   4       23.05        7.23      0.82 o 
  -1   5   4        4.88       -0.38      1.80 o 
   1   5   4       34.63       34.92      1.22 o 
   3   5   4        8.01       17.07      1.22 o 
   5   5   4      113.16      145.93      3.97 o 
  -4   6   4        2.29        4.04      1.44 o 
  -2   6   4        2.14        8.21      4.62 o 
   0   6   4      145.22      203.88      4.62 o 
   2   6   4       24.49       36.65      1.22 o 
   4   6   4       97.50      157.89      9.52 o 
   6   6   4      967.10     1098.55      9.90 o 
  -5   7   4      380.91      534.42      9.24 o 
  -3   7   4      353.39      294.27      6.13 o 
  -1   7   4      212.28      343.31     10.97 o 
   1   7   4       55.68      114.85      2.22 o 
   3   7   4        2.45        1.73      1.63 o 
   5   7   4        9.14       11.57      1.22 o 
   7   7   4       82.07       73.54      1.33 o 
  -6   8   4       45.58       98.98      2.04 o 
  -4   8   4      420.93      528.01     13.57 o 
  -2   8   4      534.58      651.75      9.40 o 
   0   8   4        0.52        0.58      0.82 o 
   2   8   4        0.03        0.51      2.02 o 
   4   8   4      171.04      190.82      4.08 o 
   6   8   4       65.70      120.07      2.45 o 
   8   8   4      154.81      217.79      3.88 o 
  -7   9   4        0.69        0.00      2.04 o 
  -5   9   4       31.22       41.94      2.02 o 
  -3   9   4      163.67      157.31      3.45 o 
  -1   9   4       71.03       59.23      2.02 o 
   1   9   4      115.77       75.69      2.31 o 
   3   9   4      183.15      177.33      3.86 o 
   5   9   4      797.32      913.35     14.74 o 
   7   9   4      463.09      485.13      9.53 o 
   9   9   4        0.87        0.38      1.14 o 
  -8  10   4        6.28        1.90      1.07 o 
  -6  10   4      353.82      312.58     15.02 o 
  -4  10   4      190.64      228.18      5.09 o 
  -2  10   4       17.31       15.60      1.22 o 
   0  10   4      274.79      285.82      8.95 o 
   2  10   4      985.33     1320.67     14.31 o 
   4  10   4       75.00       71.03      1.73 o 
   6  10   4       23.87       41.01      1.63 o 
   8  10   4       30.52       42.43      1.63 o 
  10  10   4       27.53       37.46      1.51 o 
  -9  11   4      211.61      240.86      5.31 o 
  -7  11   4        7.59       12.15      1.22 o 
  -5  11   4      510.53      594.24     25.71 o 
  -3  11   4        7.44       10.96      1.22 o 
  -1  11   4        9.77       15.03      0.82 o 
   1  11   4      129.78      137.10      2.86 o 
   3  11   4      105.87      109.31      2.22 o 
   5  11   4       76.20       61.78      1.63 o 
   7  11   4      339.29      328.34      6.73 o 
   9  11   4       89.92       90.40      2.60 o 
  11  11   4      386.96      428.77      7.34 o 
 -10  12   4      425.75      457.83     13.28 o 
  -8  12   4        3.43        6.07      1.22 o 
  -6  12   4        1.02        2.09      5.48 o 
  -4  12   4        2.99        3.52      1.03 o 
  -2  12   4       20.97       32.16      2.02 o 
   0  12   4      193.92      232.56      6.64 o 
   2  12   4      113.22      127.32      2.63 o 
   4  12   4       78.98       91.77      2.04 o 
   6  12   4      615.58      645.39     12.42 o 
   8  12   4      154.96      151.62      3.75 o 
  10  12   4       27.30       31.26      1.73 o 
  12  12   4       42.59       43.92      2.03 o 
 -11  13   4      465.24      466.75      8.99 o 
  -9  13   4        6.49        8.06      1.44 o 
  -7  13   4        7.05        4.95      1.22 o 
  -5  13   4       53.67       37.91      2.02 o 
  -3  13   4       45.07       47.35      1.63 o 
  -1  13   4       33.42       43.01      1.63 o 
   1  13   4       78.22       81.67      2.04 o 
   3  13   4      421.87      428.11      8.77 o 
   5  13   4       74.65       84.56      2.04 o 
   7  13   4        9.63        8.74      2.89 o 
   9  13   4      363.04      400.32     14.15 o 
  11  13   4       13.73       15.67      1.22 o 
  13  13   4        0.03       -2.17      2.17 o 
 -12  14   4       36.42       38.40      3.46 o 
 -10  14   4       35.61       40.93      4.62 o 
  -8  14   4        4.75        1.69      2.63 o 
  -6  14   4       97.80      107.02      2.22 o 
  -4  14   4       10.97       15.09      1.22 o 
  -2  14   4       31.20       32.39      1.39 o 
   0  14   4       12.93        4.04      1.55 o 
   2  14   4      160.22      160.52      7.50 o 
   4  14   4       51.79       48.35      4.62 o 
   6  14   4       66.33       79.71      2.31 o 
   8  14   4      335.50      361.22      6.94 o 
  10  14   4      220.77      234.98      4.90 o 
  12  14   4      200.03      212.26      4.49 o 
  14  14   4      111.03      106.70      2.29 o 
 -13  15   4        0.23       -1.15      1.73 o 
 -11  15   4       71.24       70.13      1.63 o 
  -9  15   4       17.84       17.83      2.02 o 
  -7  15   4      359.78      421.03      8.58 o 
  -5  15   4       24.74       38.80      2.31 o 
  -3  15   4      238.64      276.22      8.08 o 
  -1  15   4        0.71        0.42      2.22 o 
   1  15   4       34.67       33.76      1.63 o 
   3  15   4        5.34        4.49      2.31 o 
   5  15   4      210.20      222.96      4.68 o 
   7  15   4      244.19      259.04      9.82 o 
   9  15   4       97.19      103.61      2.22 o 
  11  15   4        3.87        4.99      2.02 o 
  13  15   4       21.33       20.78      1.22 o 
 -12  16   4      117.44      134.18      2.63 o 
 -10  16   4        8.72        9.53      0.82 o 
  -8  16   4        2.31        0.31      2.22 o 
  -6  16   4      132.17      143.16      2.86 o 
  -4  16   4      489.32      511.54      9.40 o 
  -2  16   4       46.39       50.58      2.02 o 
   0  16   4      448.86      454.31      8.99 o 
   2  16   4      609.39      660.86     18.49 o 
   4  16   4       71.80       70.49      2.31 o 
   6  16   4      161.41      169.14      3.67 o 
   8  16   4       28.28       26.26      1.22 o 
  10  16   4        1.17       -2.05      2.31 o 
  12  16   4      102.43       91.81      2.89 o 
 -11  17   4        9.16       10.96      0.82 o 
  -9  17   4       26.34       27.49      1.44 o 
  -7  17   4      179.61      177.28      3.67 o 
  -5  17   4       77.27       84.30      2.04 o 
  -3  17   4      884.03      896.53     12.27 o 
  -1  17   4       12.31       10.39      1.22 o 
   1  17   4      286.71      291.32      6.12 o 
   3  17   4       10.19       11.24      1.73 o 
   5  17   4      204.06      210.89      4.68 o 
   7  17   4       61.31       60.87      4.04 o 
   9  17   4        1.15        2.60      0.82 o 
  11  17   4       21.57       19.34      0.82 o 
 -10  18   4       21.07       16.18      0.82 o 
  -8  18   4       26.00       25.11      1.22 o 
  -6  18   4      100.57      103.62      2.04 o 
  -4  18   4        0.58        1.73      1.07 o 
  -2  18   4       22.37       25.76      1.39 o 
   0  18   4       91.00       84.88      2.04 o 
   2  18   4       53.15       58.07      2.02 o 
   4  18   4        0.07       -0.29      2.04 o 
   6  18   4       14.15       20.35      1.73 o 
   8  18   4        0.28        0.77      1.03 o 
  10  18   4        1.27        1.15      0.96 o 
  -7  19   4        1.14        2.08      0.96 o 
  -5  19   4        4.26        5.50      0.82 o 
  -3  19   4      112.71      117.28      3.46 o 
  -1  19   4      207.02      197.23      9.53 o 
   1  19   4       27.39       22.89      1.44 o 
   3  19   4        6.26        6.92      0.82 o 
   5  19   4        5.12        5.19      0.82 o 
   7  19   4       10.67        9.60      0.87 o 
  -6  20   4        8.46       10.68      0.82 o 
  -4  20   4       52.06       45.89      1.22 o 
  -2  20   4        1.16        1.15      1.03 o 
   0  20   4       16.54       12.15      0.82 o 
   2  20   4       20.12       19.54      2.02 o 
   4  20   4       20.14       13.57      0.82 o 
   6  20   4       18.06       16.82      1.15 o 
   0   1   5      117.59      137.77      3.75 o 
  -1   2   5       16.49       15.60      1.22 o 
   1   2   5      346.03      389.75      8.95 o 
  -2   3   5     1027.20     1233.92     13.09 o 
   0   3   5      358.46      411.17     10.11 o 
   2   3   5        1.94        0.91      1.44 o 
  -3   4   5       19.27       13.90      2.89 o 
  -1   4   5      210.49      296.64      7.22 o 
   1   4   5       71.81      106.74      2.22 o 
   3   4   5        0.41       -0.42      2.22 o 
  -4   5   5       97.60       73.31      1.63 o 
  -2   5   5      156.03      139.69      3.04 o 
   0   5   5      259.63      288.71      5.72 o 
   2   5   5        4.75        5.50      0.82 o 
   4   5   5       14.67       10.68      1.73 o 
  -5   6   5      104.36      139.66      7.50 o 
  -3   6   5        2.56        6.19      4.91 o 
  -1   6   5        3.28       -0.29      2.45 o 
   1   6   5       42.25       40.53      2.31 o 
   3   6   5        4.10        0.82      1.07 o 
   5   6   5      144.99      124.11      2.63 o 
  -6   7   5      310.17      302.87     12.13 o 
  -4   7   5       17.78       25.51      1.73 o 
  -2   7   5       54.76       52.66      7.21 o 
   0   7   5        5.93        6.45      2.02 o 
   2   7   5      133.81      155.31      3.27 o 
   4   7   5       11.11        8.69      1.22 o 
   6   7   5        2.20        3.17      1.48 o 
  -7   8   5       16.15       12.15      1.22 o 
  -5   8   5       46.80       40.12      3.46 o 
  -3   8   5      602.41      574.90      9.60 o 
  -1   8   5      414.73      410.96      7.96 o 
   1   8   5       32.72       33.63      2.31 o 
   3   8   5      473.13      525.13     13.00 o 
   5   8   5      191.93      178.48      8.08 o 
   7   8   5       19.72       20.21      1.22 o 
  -8   9   5        6.60        8.69      1.22 o 
  -6   9   5       64.97       65.30      2.31 o 
  -4   9   5       51.24       45.35      1.63 o 
  -2   9   5      272.07      325.11     10.10 o 
   0   9   5       27.64       24.56      1.22 o 
   2   9   5       36.58       36.67      1.63 o 
   4   9   5      618.93      567.51     10.00 o 
   6   9   5       11.94        7.12      1.22 o 
   8   9   5        2.58        3.68      2.02 o 
  -9  10   5      106.75      119.08      4.62 o 
  -7  10   5       18.92       19.37      1.22 o 
  -5  10   5       27.04       34.26      1.39 o 
  -3  10   5       48.99       41.05      1.73 o 
  -1  10   5      116.91       92.36      2.04 o 
   1  10   5       32.80       37.08      2.31 o 
   3  10   5      159.21      168.85      3.67 o 
   5  10   5      110.07      107.12      2.22 o 
   7  10   5      188.98      190.80      4.08 o 
   9  10   5       16.71       10.68      1.22 o 
 -10  11   5       17.89       27.71      1.22 o 
  -8  11   5        3.99        5.57      1.22 o 
  -6  11   5       25.18       20.79      1.22 o 
  -4  11   5        2.11        2.24      1.48 o 
  -2  11   5       61.94       65.08      3.17 o 
   0  11   5       20.89       24.69      2.02 o 
   2  11   5      345.68      391.18      9.53 o 
   4  11   5        0.27        0.74      1.07 o 
   6  11   5       13.66       20.01      1.44 o 
   8  11   5        4.67        1.35      2.31 o 
  10  11   5       60.38       58.30      1.63 o 
 -11  12   5        0.52        2.50      1.55 o 
  -9  12   5       13.61       19.68      2.60 o 
  -7  12   5        7.08        6.68      2.89 o 
  -5  12   5       21.99       31.26      1.73 o 
  -3  12   5       92.98       94.75      2.89 o 
  -1  12   5       50.64       47.39      1.73 o 
   1  12   5      127.14      121.71      2.63 o 
   3  12   5       67.81       66.95      1.63 o 
   5  12   5       96.79      101.64      2.31 o 
   7  12   5       80.94       87.21      2.31 o 
   9  12   5       57.18       61.48      1.63 o 
  11  12   5      157.57      170.37      3.67 o 
 -12  13   5        0.63        1.15      2.04 o 
 -10  13   5       73.69       73.30      1.80 o 
  -8  13   5        0.73        3.51      0.82 o 
  -6  13   5       10.86        7.89      1.22 o 
  -4  13   5        3.36        0.77      3.17 o 
  -2  13   5       71.28       82.82      2.04 o 
   0  13   5        8.28        8.69      1.22 o 
   2  13   5       12.64       13.87      1.22 o 
   4  13   5      124.36      149.52      3.27 o 
   6  13   5       97.15      107.71      2.60 o 
   8  13   5        3.94        4.27      1.15 o 
  10  13   5      252.00      257.23      5.77 o 
  12  13   5       29.43       33.76      1.22 o 
 -13  14   5      214.54      200.37      4.08 o 
 -11  14   5      150.89      148.73      3.04 o 
  -9  14   5        0.00       -0.71      1.80 o 
  -7  14   5      422.79      468.84      8.77 o 
  -5  14   5       79.42       82.10      3.46 o 
  -3  14   5      108.21      112.30      2.45 o 
  -1  14   5       16.12       21.35      1.22 o 
   1  14   5       36.91       33.48      1.63 o 
   3  14   5      417.22      457.75      8.99 o 
   5  14   5      193.43      182.43      4.08 o 
   7  14   5       11.41       13.62      1.22 o 
   9  14   5      111.51      114.09      3.17 o 
  11  14   5      219.67      207.36      4.27 o 
  13  14   5       20.00       18.47      1.73 o 
 -10  15   5        0.07       -1.80      1.80 o 
  -8  15   5      210.15      211.80      7.22 o 
  -6  15   5      694.25      714.69     10.63 o 
  -4  15   5       87.49       88.92      2.04 o 
  -2  15   5      101.00      109.55      2.60 o 
   0  15   5       27.80       30.60      1.22 o 
   2  15   5       10.46       15.67      1.22 o 
   4  15   5      154.63      143.93      6.06 o 
   6  15   5       19.89       23.38      1.22 o 
   8  15   5      125.61      117.49      2.45 o 
  10  15   5       59.39       53.10      1.63 o 
  -9  16   5        2.14       -0.58      1.03 o 
  -7  16   5      144.94      142.06      3.04 o 
  -5  16   5        9.13        8.08      1.22 o 
  -3  16   5      157.85      168.86      3.67 o 
  -1  16   5       60.16       66.66      1.63 o 
   1  16   5      202.71      203.96      9.53 o 
   3  16   5       54.73       57.35      3.46 o 
   5  16   5      109.35      104.44      2.22 o 
   7  16   5        2.32       -1.35      1.80 o 
   9  16   5        1.38        0.87      1.63 o 
  -8  17   5        0.31        1.92      1.03 o 
  -6  17   5       42.29       43.58      1.22 o 
  -4  17   5       75.24       72.37      6.06 o 
  -2  17   5       29.72       31.84      1.73 o 
   0  17   5      150.03      144.93      3.27 o 
   2  17   5       25.40       27.71      1.22 o 
   4  17   5      152.42      159.04      3.27 o 
   6  17   5       52.89       58.07      2.02 o 
   8  17   5       25.03       24.24      0.96 o 
  -5  18   5        8.80        7.89      0.87 o 
  -3  18   5       89.68       79.54      3.75 o 
  -1  18   5        3.45        5.45      1.15 o 
   1  18   5      106.16      106.67      4.33 o 
   3  18   5       97.20      106.23      2.89 o 
   5  18   5      185.76      166.44      4.62 o 
  -2  19   5      104.34       92.65      2.04 o 
   0  19   5        1.77        0.58      1.22 o 
   2  19   5        9.46        7.78      2.02 o 
   0   0   6     9464.82     9424.01     63.00 o 
   1   1   6      282.29      304.36      5.20 o 
   0   2   6      280.89      277.13      6.08 o 
   2   2   6        0.21       -1.73      2.67 o 
  -1   3   6      357.32      342.18      6.94 o 
   1   3   6      126.56      133.97      3.04 o 
   3   3   6      317.03      331.31      8.40 o 
  -2   4   6      430.40      448.74     10.11 o 
   0   4   6       27.96       28.29      1.63 o 
   2   4   6       60.36       52.89      2.02 o 
   4   4   6        0.92        4.42      1.00 o 
  -3   5   6        4.11        4.33      1.22 o 
  -1   5   6        2.73        5.30      3.75 o 
   1   5   6        0.08        1.24      1.07 o 
   3   5   6        2.31        1.59      1.09 o 
   5   5   6       18.64       22.75      1.00 o 
  -4   6   6        0.28       -0.73      2.22 o 
  -2   6   6        2.85        2.89      1.48 o 
   0   6   6       22.64       20.52      1.22 o 
   2   6   6       13.25       15.77      1.73 o 
   4   6   6       32.07       39.58      1.63 o 
   6   6   6      241.45      232.95      4.33 o 
  -5   7   6      122.76      125.35      3.46 o 
  -3   7   6       52.34       52.58      1.73 o 
  -1   7   6       56.99       69.87      6.06 o 
   1   7   6        4.47        7.12      1.22 o 
   3   7   6        0.70       -1.84      2.22 o 
   5   7   6        3.86        3.84      3.46 o 
   7   7   6       25.73       26.92      1.41 o 
  -6   8   6       17.42       25.71      1.63 o 
  -4   8   6      102.87      121.46      2.63 o 
  -2   8   6       67.89       73.37      2.31 o 
   0   8   6        1.06        0.87      2.04 o 
   2   8   6        0.95        1.54      1.55 o 
   4   8   6       31.70       32.91      1.63 o 
   6   8   6       39.04       42.16      1.63 o 
   8   8   6       31.74       39.93      1.34 o 
  -7   9   6        0.37       -1.62      4.91 o 
  -5   9   6       12.69       11.66      1.22 o 
  -3   9   6        1.01        2.89      1.55 o 
  -1   9   6        2.51        1.51      1.48 o 
   1   9   6       17.59       18.55      2.60 o 
   3   9   6        7.37        7.68      1.22 o 
   5   9   6      255.36      260.21      5.91 o 
   7   9   6       79.65       79.09      4.91 o 
   9   9   6        5.23        5.47      1.29 o 
  -8  10   6        1.96       -1.15      2.04 o 
  -6  10   6       59.76       52.25      1.63 o 
  -4  10   6       26.83       28.90      1.63 o 
  -2  10   6        2.32        3.75      1.22 o 
   0  10   6       65.05       58.30      1.80 o 
   2  10   6      295.99      322.50      6.53 o 
   4  10   6       21.59       23.10      1.63 o 
   6  10   6        1.89        0.29      2.45 o 
   8  10   6       19.66       21.35      3.46 o 
  10  10   6       26.29       26.82      1.02 o 
  -9  11   6       67.82       63.36      3.17 o 
  -7  11   6        1.40       -2.04      2.04 o 
  -5  11   6       58.02       54.58      1.63 o 
  -3  11   6        7.04        6.65      0.82 o 
  -1  11   6        1.41        1.23      1.48 o 
   1  11   6        4.85        6.82      2.60 o 
   3  11   6       34.66       34.36      1.22 o 
   5  11   6       23.49       21.35      1.22 o 
   7  11   6       49.20       47.39      1.73 o 
   9  11   6       19.61       20.79      1.22 o 
  11  11   6      104.42      105.37      2.65 o 
 -10  12   6      127.20      117.61      2.63 o 
  -8  12   6        0.35        2.02      1.63 o 
  -6  12   6        0.04       -0.58      1.63 o 
  -4  12   6        6.47        9.06      0.96 o 
  -2  12   6        6.41        6.50      2.02 o 
   0  12   6       24.95       20.84      1.22 o 
   2  12   6       49.96       49.06      1.63 o 
   4  12   6       27.75       35.51      1.63 o 
   6  12   6      146.91      149.72      8.95 o 
   8  12   6       29.18       24.73      3.46 o 
  10  12   6        5.72        3.68      2.02 o 
  -9  13   6        3.10        3.17      0.82 o 
  -7  13   6        1.70        1.44      1.63 o 
  -5  13   6        1.32        0.00      1.80 o 
  -3  13   6        4.56        5.42      1.73 o 
  -1  13   6        2.57        5.96      0.96 o 
   1  13   6        8.15        7.32      1.22 o 
   3  13   6      127.34      129.90      2.86 o 
   5  13   6       47.38       45.02      1.63 o 
   7  13   6        0.01        0.58      2.02 o 
   9  13   6       55.28       52.10      1.44 o 
  -8  14   6        1.27        1.35      1.44 o 
  -6  14   6       20.35       21.16      1.44 o 
  -4  14   6        1.65        1.24      1.07 o 
  -2  14   6        0.35       -0.38      1.44 o 
   0  14   6        2.93        0.38      1.80 o 
   2  14   6       43.07       36.34      2.89 o 
   4  14   6       11.42        9.23      1.22 o 
   6  14   6       24.02       24.56      1.22 o 
   8  14   6       50.87       47.62      1.22 o 
  -7  15   6       99.91       90.35      2.04 o 
  -5  15   6       13.85       15.52      1.15 o 
  -3  15   6       56.03       48.17      2.60 o 
  -1  15   6        4.56        4.35      0.82 o 
   1  15   6        7.35        6.65      0.82 o 
   3  15   6        0.01        0.32      1.80 o 
   5  15   6       69.12       59.85      2.60 o 
   7  15   6       47.19       43.58      1.22 o 
  -4  16   6      130.13      114.33      2.45 o 
  -2  16   6       14.26       11.55      0.96 o 
   0  16   6       98.97       85.19      1.80 o 
   2  16   6      177.43      161.02      3.75 o 
   4  16   6       19.74       19.44      1.44 o 
   0   1   7       21.88       20.01      1.63 o 
  -1   2   7        2.73       -2.89      4.04 o 
   1   2   7       74.91       71.31      2.04 o 
  -2   3   7      251.82      222.78      6.64 o 
   0   3   7       52.14       48.32      2.60 o 
   2   3   7        2.63        4.13      1.73 o 
  -3   4   7        2.10        4.48      1.15 o 
  -1   4   7       47.86       48.73      1.80 o 
   1   4   7       14.47       10.31      1.44 o 
   3   4   7        1.35       -0.37      2.31 o 
  -4   5   7       20.07       17.91      1.22 o 
  -2   5   7       24.12       20.79      1.22 o 
   0   5   7       26.45       34.85     10.39 o 
   2   5   7        2.87        4.50      0.87 o 
   4   5   7        3.20        1.24      1.07 o 
  -5   6   7        3.37        2.45      2.89 o 
  -3   6   7        0.74        0.58      2.04 o 
  -1   6   7        0.18       -0.14      1.44 o 
   1   6   7        0.19        1.57      1.07 o 
   3   6   7        0.61        0.49      1.15 o 
   5   6   7        8.58        6.97      1.22 o 
  -6   7   7       55.00       43.58      1.63 o 
  -4   7   7        4.65        4.62      1.22 o 
  -2   7   7       12.48       13.50      2.60 o 
   0   7   7        0.76        1.52      2.22 o 
   2   7   7       25.68       25.76      1.44 o 
   4   7   7       14.88       11.84      1.22 o 
   6   7   7        0.03       -0.91      1.07 o 
  -7   8   7        0.67       -1.80      1.80 o 
  -5   8   7        5.29        4.91      2.60 o 
  -3   8   7       91.43       80.25      2.04 o 
  -1   8   7      107.44       92.93      2.04 o 
   1   8   7        9.88        7.23      1.22 o 
   3   8   7       45.00       38.09      1.22 o 
   5   8   7       15.15       14.29      1.44 o 
   7   8   7        3.82        3.95      1.44 o 
  -8   9   7        0.22        0.96      2.89 o 
  -6   9   7       17.20       14.03      0.96 o 
  -4   9   7        2.30        2.97      1.07 o 
  -2   9   7       53.99       49.06      1.63 o 
   0   9   7        6.15        5.50      0.82 o 
   2   9   7       29.99       23.68      1.22 o 
   4   9   7      106.55       80.83      2.04 o 
   6   9   7        0.85        1.35      1.03 o 
   8   9   7        1.98        2.69      1.03 o 
  -7  10   7        2.22        3.00      1.73 o 
  -5  10   7        1.50        2.31      1.03 o 
  -3  10   7       18.27       17.64      1.22 o 
  -1  10   7       24.53       21.49      1.73 o 
   1  10   7        2.23        2.31      1.80 o 
   3  10   7       44.94       41.94      2.02 o 
   5  10   7       41.28       33.51      1.22 o 
   7  10   7       26.47       23.72      1.22 o 
  -6  11   7        1.32       -0.87      1.63 o 
  -4  11   7        0.25       -0.29      1.63 o 
  -2  11   7       11.49        8.81      1.15 o 
   0  11   7        1.14       -1.15      1.63 o 
   2  11   7       71.75       67.25      1.63 o 
   4  11   7        0.33        0.87      0.82 o 
   6  11   7       14.34       14.19      1.22 o 
  -5  12   7        3.19        1.54      1.03 o 
  -3  12   7       18.53       15.34      1.22 o 
  -1  12   7       15.95       13.57      0.82 o 
   1  12   7       28.27       22.22      1.22 o 
   3  12   7       12.91       10.50      2.02 o 
   5  12   7       14.07       14.19      0.87 o 
  -2  13   7       10.46        9.23      1.15 o 
   0  13   7        0.00       -0.29      1.44 o 
   2  13   7        4.62        0.00      2.31 o 
   0   0   8     1431.09     1069.71     16.22 o 
   1   1   8       43.02       30.44      1.33 o 
   0   2   8       72.82       56.56      1.63 o 
   2   2   8        5.94        4.31      1.56 o 
  -1   3   8       61.09       50.21      1.63 o 
   1   3   8       24.97       15.88      1.22 o 
   3   3   8       40.69       27.20      1.00 o 
  -2   4   8       67.53       54.54      1.22 o 
   0   4   8        2.87        1.73      2.60 o 
   2   4   8        5.84        4.12      0.82 o 
   4   4   8        0.60       -0.38      1.33 o 
  -3   5   8        0.64        1.35      1.03 o 
  -1   5   8        0.91        1.54      1.03 o 
   1   5   8        0.40        0.87      1.63 o 
   3   5   8        2.50        0.77      1.44 o 
   5   5   8        2.34        1.38      0.77 o 
  -4   6   8        1.41        1.44      1.44 o 
  -2   6   8        1.53       -0.87      1.63 o 
   0   6   8        2.56        0.29      1.63 o 
   2   6   8        4.48        4.69      1.44 o 
   4   6   8        7.62        5.83      0.82 o 
  -1   7   8       13.47        9.84      0.82 o 
   1   7   8        0.52        0.29      1.63 o 
                                                 
